# Supplementary material for: A Novel Role of Pipecolic Acid Biosynthetic Pathway in Drought Tolerance through the Antioxidant System in Tomato
Source: Antioxidants (Basel). 2021 Nov 30;10(12):1923. doi: 10.3390/antiox10121923 (PMC8750784; doi:10.3390/antiox10121923)
Supplement: Supplementary file 1 [file antioxidants-10-01923-s001.zip]

Archive with 1 entries (1 files):
- antioxidants-1484012-supplementary.pdf
